# Supplementary material for: Diversity, habitat endemicity and trophic ecology of the fauna of Loki’s Castle vent field on the Arctic Mid-Ocean Ridge
Source: Sci Rep. 2024 Jan 2;14:103. doi: 10.1038/s41598-023-46434-z (PMC10761849; doi:10.1038/s41598-023-46434-z)
Supplement: Supplementary file 2 — Supplementary Tables. [file 41598_2023_46434_MOESM2_ESM.xlsx]

## Sheet: Table S1
Taxon	BF	O	M	VF	Habitat endemism	Abundance	Barcodes from LCVF (marker)	Comments
Porifera
Cladorhiza gelida Lundbeck, 1905	x				Background	Rare
Cnidaria
Hydrozoa
Hydrallmania falcata (Linnaeus, 1758)				x	Background	Rare
Staurozoa
Lucernaria bathyphila Haeckel, 1880	x				Background	Rare		No specimens avaiable, record from litterature
Anthozoa
Anthosactis janmayeni Danielssen, 1890				x	Background	Common	OR795497 (16S)
Hormathiidae indet.				x	NA	Common	OR795492-93(16S)
Kadosactinidae sp. 1			x		NA	Common	OR795488-89,OR795491 (16S)
Kadosactinidae sp. 2			x		NA	Common	OR795496 (16S)
Kadosactinidae sp. 3		x			NA	Common	OR795490, OR795495 (16S)
Nemertea
Nemertea indet.	x		x		NA
Nematoda
Platonova magna Mordukhovich, Semenchenko, Fadeeva and Zograf, 2019	x				Background	Abundant
Anticoma sp.				x	NA	Rare
Halomonhystera sp.				x	NA	Rare		No catalogued voucher specimens
Mollusca
Gastropoda
Mohnia mohni (Friele, 1877)	x	x	x		Background	Common
Pseudosetia semipellucida (Friele, 1879)				x	Background	Rare	FN650154-56 (COI) , FN820519 (16S)	Sequences from inactive are near LCVF
Rissoa griegi Friele, 1879	x	x	x		Vent, seep, wood fall	Abundant	OR940124 (COI); OR795485 (16S)
Skenea profunda (Friele, 1879)	x	x	x		Vents, wood fall	Abundant	OR940128, OR940134, OR940135 (COI); OR795494, OR795487 (16S)
Skenea turgida (Odhner, 1912)				x	Background	Rare
Xylodiscula sp.	x				NA	Rare
Solenogastres
Solenogastres indet.			x		NA	Rare
Annelida
Anobothrus sp. nov.	x				Vent	Rare		Only a single specimen collected
Caulleriella sp. nov.	x	x			Background	Common
Lumbrineridae gen. et. sp. nov.	x	x			Background	Common	OR940137, OR940140 (COI)
Neoamphitrite groenlandica (Malmgren, 1866)		x			Background	Rare
Nichomache lokii Kongsrud & Rapp, 2012	x	x	x		Vent, seep	Abundant	MG975496-MG975503 (COI)
Notomastus sp. nov. 1	x	x	x		Vent	Common
Notomastus sp. nov. 2	x				Background	Rare
Oligobrachia sp. "Vestnesa"		x			Vent, seep	NA	OR940126, OR940136 (COI)
Ophryotrocha sp. nov. 1	x				Vent	Common	OR940125, OR940131, OR940132 (COI)
Ophryotrocha sp. nov. 2	x				Vent	Common	OR940138, OR940139 (COI)
Orbiniella sp. nov.	x		x		Background	Common
Paramytha schanderi Kongsrud, Eilertsen, Alvestad, Kongshavn & Rapp, 2017	x	x			Vent	Common	KX497035 (COI)
Pavelius smileyi Kongsrud, Eilertsen, Alvestad, Kongshavn & Rapp, 2017	x	x			Vent	Common	KX497034, KX497036-37 (COI)
Phisidia sp. nov.	x		x		Vent	Common
Pholoe sp.	x				Background	Rare
Protis cf. arctica (Hansen, 1879)	x	x			Background	Common
Raricirrus arcticus Buzhinskaja & Smirnov, 2017	x	x			Vent, seep	Common
Sclerolinum contortum Smirnov, 2000	x	x			Vent, seep, wood fall	Abundant	KU214833-34, KU214836-38 (COI)
Arthropoda
Crustacea
Copepoda
Calanus finmarchicus (Gunnerus, 1770)	x				Background	NA
Calanus glacialis Jaschnov, 1955	x				Background	NA
Calanus hyperboreus Krøyer, 1838				x	Background	Rare
Aetideopsis rostrata GO Sars, 1903				x	Background	Rare
Paraeuchaeta sp.				x	Background	Rare
Cyclopina sp. nov.	x				Vent	NA
Ameira sp.				x	NA	NA
Amphipoda
Calliopiidae sp. nov.				x	Vent	Rare
Calliopiidae indet.			x		Background	Rare
Cleippides quadricuspis Heller, 1875			x		Background	Common	OR940130 (COI)
Exitomelita sigynae Tandberg, Rapp, Schander, Vader, Sweetman & Berge, 2011	x	x	x		Vent	Abundant	JN831763-JN831765, OR940127, OR940129, OR940133 (COI)
Halirages qvadridentatus GO Sars, 1877				x	Background	Rare
Laothoes sp.				x	Background	Rare
Leptamphopus sarsi Vanhöffen, 1897	x				Background	Common
Liljeborgia charybdis d'Udekem d'Acoz & Vader, 2009		x			Background	Rare
Monoculodes bousfieldi Tandberg, Vader, Olsen & Rapp, 2018	x	x	x		Vent	Abundant	MH063526-MH063529 (COI)
Paroediceros lynceus (M Sars, 1858)				x	Background	Rare		No catalogued voucher specimens
Seba armata (Chevreux, 1889)				x	Background	Rare
Themisto libellula (Lichtenstein in Mandt, 1822)				x	Background	Rare
Isopoda
Isopoda indet.				x	NA	Rare
Decapoda
Bythocaris leucopis GO Sars, 1879	x	x			Background	Common
Chelicerata
Pycnogonida
Ascorhynchus abyssi Sars, 1877				x	Background	Rare	OR940141 (COI)
Acari
Halacaridae indet.	x		x		NA	Common
Chordata
Teleostei
Lycodes paamiuti Møller, 2001				x	Background	Rare
Zoarcidae indet.	x		x		NA	Common

## Sheet: Table S2
Sample	Location	Higher_taxon	Species	Individuals/sample	Nitrogen	Carbon	Average N	SD N	Average C	SD C	N
T3B1	NA	Amphipoda	Calliopiidae_indet	1	-0.161025	-24.6131	-0.554783	0.556857	-24.176	0.618171	2
T3B3	NA	Amphipoda	Calliopiidae_indet	1	-0.94854	-23.7389
T3A1	Barite Field	Amphipoda	Exitomelita_sigynae	1	-5.45476	-23.01	-5.93265	0.969795	-23.9701	2.1653	3
T3A2	Barite Field	Amphipoda	Exitomelita_sigynae	1	-7.04864	-22.4508
T3A3	Barite Field	Amphipoda	Exitomelita_sigynae	1	-5.29454	-26.4494
T3B5	NA	Amphipoda	Laothoes_sp	1	0.0348064	-22.4508	0.0348064	NA	-22.4508	NA	1
T3A4	Mound	Amphipoda	Monoculodes_bousfieldi	1	-0.322298	-24.1235	0.0567982	0.556589	-23.4752	1.33658	5
T3A5	NA	Amphipoda	Monoculodes_bousfieldi	1	0.816038	-24.0589
T3A6	NA	Amphipoda	Monoculodes_bousfieldi	1	0.486162	-21.0849
T3A8	Barite Field	Amphipoda	Monoculodes_bousfieldi	1	-0.288787	-24.0387
T3A9	Barite Field	Amphipoda	Monoculodes_bousfieldi	1	-0.407124	-24.07
T3A10	Mound	Amphipoda	Paroediceros_lynceus	1	0.575176	-18.5036	2.9098	2.9912	-15.3223	2.77801	3
T3A11	Mound	Amphipoda	Paroediceros_lynceus	1	1.87269	-14.0881
T3A12	Mound	Amphipoda	Paroediceros_lynceus	1	6.28152	-13.3754
T3B8	Barite Field	Amphipoda	Seba_armata	1	-0.477288	-23.0292	-0.477288	NA	-23.0292	NA	1
T3B10	NA	Annelida	Lumbrineridae_gen_et_sp_nov	1	2.25493	-25.7508	2.32544	0.100317	-24.8406	0.794157	3
T3B11	NA	Annelida	Lumbrineridae_gen_et_sp_nov	1	2.44029	-24.4819
T3B12	NA	Annelida	Lumbrineridae_gen_et_sp_nov	1	2.28111	-24.2891
T3C8	NA	Annelida	Caulleriella_sp_nov	1	2.76598	-27.5235	3.12727	0.583672	-27.5359	0.228906	3
T3C9	NA	Annelida	Caulleriella_sp_nov	1	2.8152	-27.7708
T3C10	NA	Annelida	Caulleriella_sp_nov	1	3.80064	-27.3135
T3D7	NA	Annelida	Nicomache_lokii	2	3.76189	-26.1859	2.63926	1.58764	-26.5887	0.569631	2
T3D8	NA	Annelida	Nicomache_lokii	1	1.51663	-26.9915
T3C5	NA	Annelida	Notomastus_sp_nov	1	3.40164	-26.7169	4.46667	0.972208	-27.2671	1.02367	3
T3C6	NA	Annelida	Notomastus_sp_nov	1	4.69183	-26.6361
T3C7	NA	Annelida	Notomastus_sp_nov	1	5.30655	-28.4482
T3C2	NA	Annelida	Ophryotrocha_spp_nov	1	-2.20626	-26.6735	-3.33692	1.00057	-23.9058	2.4461	3
T3C3	NA	Annelida	Ophryotrocha_spp_nov	1	-3.69647	-23.01
T3C4	NA	Annelida	Ophryotrocha_spp_nov	1	-4.10803	-22.0338
T3D9	NA	Annelida	Orbiniella_sp_nov	3	2.93877	-26.5544	2.93877	NA	-26.5544	NA	1
T3D4	NA	Annelida	Paramytha_schanderi	1	-0.0793414	-29.1044	-0.702442	0.60656	-28.4946	0.528604	3
T3D5	NA	Annelida	Paramytha_schanderi	1	-1.29098	-28.214
T3D6	NA	Annelida	Paramytha_schanderi	1	-0.737	-28.1655
T3C11	NA	Annelida	Phisidia_sp_nov	3	-0.389321	-28.3018	-0.389321	NA	-28.3018	NA	1
T3C12	NA	Annelida	Raricirrus_arcticus	1	0.188749	-27.2529	0.788112	0.584931	-27.0766	0.62661	3
T3D2	NA	Annelida	Raricirrus_arcticus	1	0.818133	-26.3807
T3D3	NA	Annelida	Raricirrus_arcticus	1	1.35746	-27.5962
132	Barite Field	Annelida	Sclerolinum_contortum	Multiple	-7.93785	-25.4101	-7.53002	0.960404	-25.8864	0.380584	5
133	Barite Field	Annelida	Sclerolinum_contortum	Multiple	-8.11865	-25.9523
134	Barite Field	Annelida	Sclerolinum_contortum	Multiple	-8.07756	-25.7875
135	Barite Field	Annelida	Sclerolinum_contortum	Multiple	-5.84016	-26.4641
136	Barite Field	Annelida	Sclerolinum_contortum	Multiple	-7.6759	-25.8179
T3F2	Western Mound	Anthozoa	Actinaria	Piece of single specimen	0.997209	-31.7149	1.0761	0.459644	-31.8584	0.535738	6
T3F3	Western Mound	Anthozoa	Actinaria	Piece of single specimen	0.363636	-32.2015
T3F4	Western Mound	Anthozoa	Actinaria	Piece of single specimen	0.794047	-32.6931
T4A2	Western Mound	Anthozoa	Actinaria	Piece of single specimen	1.57502	-31.6712
T4A3	Western Mound	Anthozoa	Actinaria	Piece of single specimen	1.20674	-31.756
T4A4	Western Mound	Anthozoa	Actinaria	Piece of single specimen	1.51994	-31.1138
T3E10	NA	Bacteria	Bacterial_mat	Piece	-12.2816	-23.0918	-13.701	1.25853	-19.6719	3.22147	3
T3E11	NA	Bacteria	Bacterial_mat	Piece	-14.1405	-16.6946
T3E12	NA	Bacteria	Bacterial_mat	Piece	-14.6808	-19.2294
T4A5	NA	Gastropoda	Mohnia_mohni_cluster_A	Piece of single specimen	14.9627	-19.7372	13.1358	1.83559	-19.4021	0.774808	8
T4A6	NA	Gastropoda	Mohnia_mohni_cluster_A	Piece of single specimen	13.5811	-19.6688
T4A7	NA	Gastropoda	Mohnia_mohni_cluster_A	Piece of single specimen	14.6351	-19.682
T4A8	Western Mound	Gastropoda	Mohnia_mohni_cluster_B	Piece of single specimen	-3.95901	-37.9246	-3.12227	1.74889	-36.8967	2.61582	4
T4A9	Western Mound	Gastropoda	Mohnia_mohni_cluster_B	Piece of single specimen	-4.00325	-38.1278
T4A10	Western Mound	Gastropoda	Mohnia_mohni_cluster_B	Piece of single specimen	-4.02753	-38.5423
T4B3	NA	Gastropoda	Mohnia_mohni_cluster_A	Piece of single specimen	14.4136	-19.8301
T4B4	NA	Gastropoda	Mohnia_mohni_cluster_A	Piece of single specimen	13.2896	-19.973
T4B5	NA	Gastropoda	Mohnia_mohni_cluster_A	Piece of single specimen	13.1062	-19.9199
T3E2	NA	Gastropoda	Mohnia_mohni_cluster_A	1	11.724	-17.8242
T3E3	NA	Gastropoda	Mohnia_mohni_cluster_A	1	9.37398	-18.5813
T3E4	Western Mound	Gastropoda	Mohnia_mohni_cluster_B	3	-0.49928	-32.992
T3D10	Barite Field	Gastropoda	Rissoa_griegi	3	-3.97189	-25.8306	-3.34179	0.951722	-25.8021	0.556641	6
T3D11	Barite Field	Gastropoda	Rissoa_griegi	3	-3.1184	-25.663
T3D12	Barite Field	Gastropoda	Rissoa_griegi	3	-3.18647	-26.2939
T4A11	Barite Field	Gastropoda	Rissoa_griegi	5	-4.57569	-24.9859
T4A12	Barite Field	Gastropoda	Rissoa_griegi	5	-1.7529	-26.5327
T4B2	Barite Field	Gastropoda	Rissoa_griegi	5	-3.44541	-25.5066
T3E7	NA	Nematoda	Nematoda	3	-1.03441	-21.4877	-1.07386	0.0474884	-21.4453	0.0859676	3
T3E8	NA	Nematoda	Nematoda	3	-1.06059	-21.5018
T3E9	NA	Nematoda	Nematoda	3	-1.12657	-21.3464
T3E5	NA	Perciformes	Zoarcidae_indet	Piece of single specimen	2.01616	-22.9182	2.89374	1.24108	-21.8022	1.57826	2
T3E6	NA	Perciformes	Zoarcidae_indet	Piece of single specimen	3.77131	-20.6862
112	NA	Decapoda	Bythocaris_leucopis	Piece of single specimen	3.69393	-21.2784	3.64291	0.0770955	-21.315	0.0334841	3
113	NA	Decapoda	Bythocaris_leucopis	Piece of single specimen	3.55422	-21.3225
114	NA	Decapoda	Bythocaris_leucopis	Piece of single specimen	3.68058	-21.3441

## Sheet: Table S3
	δ13C	δ15N			Area	Depth
sPOM	-21.35 to 23.07‰	5.92 to 8.62 ‰	Zhulay et al. (2023)		Chutchki	2000-2100
sPOM		5.26 to 5.89 ‰	Bergmann et al. (2009)		Fram Strait	2400-2500
sPOM	-22.5 to 23.5‰	5 to 6 ‰	Ziegler et al. (2023)		Northern Barents sea	ca 2800 m
pPOM	-27.3‰ to -23.3‰	5.1‰ ± 0.38 SE	Åström et al. (2022)		Svalbard shelf and Barents Sea	-
pPOM	−24.6‰ to −23.6‰	4 to 5.4‰	Søreide et al. (2006)		Barents Sea	-
pPOM	-26.5 to -22 ‰		Young et al. (2013)		Norwegian Sea	-
Bergmann, M., Dannheim, J., Bauerfeind, E., Klages, M., 2009. Trophic relationships along a bathymetric gradient at the deep-sea observatory HAUSGARTEN. Deep Sea Research Part I: Oceanographic Research Papers 56, 408–424. https://doi.org/10.1016/j.dsr.2008.10.004
Søreide, J.E., Hop, H., Carroll, M.L., Falk-Petersen, S., Hegseth, E.N., 2006. Seasonal food web structures and sympagic–pelagic coupling in the European Arctic revealed by stable isotopes and a two-source food web model. Progress in Oceanography 71, 59–87. https://doi.org/10.1016/j.pocean.2006.06.001
Young, J.N., Bruggeman, J., Rickaby, R.E.M., Erez, J., Conte, M., 2013. Evidence for changes in carbon isotopic fractionation by phytoplankton between 1960 and 2010. Global Biogeochemical Cycles 27, 505–515. https://doi.org/10.1002/gbc.20045
Zhulay, I., Iken, K., Renaud, P.E., Kosobokova, K., Bluhm, B.A., 2023. Reduced efficiency of pelagic–benthic coupling in the Arctic deep sea during lower ice cover. Sci Rep 13, 6739. https://doi.org/10.1038/s41598-023-33854-0
Ziegler, A.F., Bluhm, B.A., Renaud, P.E., Jørgensen, L.L., 2023. Weak seasonality in benthic food web structure within an Arctic inflow shelf region. Progress in Oceanography 217, 103109. https://doi.org/10.1016/j.pocean.2023.103109
Åström, E.K.L., Bluhm, B.A., Rasmussen, T.L., 2022. Chemosynthetic and photosynthetic trophic support from cold seeps in Arctic benthic communities. Frontiers in Marine Science 9. https://doi.org/10.3389/fmars.2022.910558

## Sheet: Table S4
Sample	Year	Gear	Area	Habitat	Latitude	Longitude	Depth	Coordinate from SAmple / STart
BIODEEP07-ROV2	2007	ROV	Near Loki's Castle	Off vent	73.5532	8.2817	2832	ST
BIODEEP07-ROV4	2007	ROV	Near Loki's Castle	Woodfall	73.5532	8.2817	2830	ST
BIODEEP08-LC-ROV01	2008	ROV	Near Loki's Castle	Volcanic rocks	73.5670	8.0570	2400	ST
BIODEEP08-LC-ROV07	2008	ROV	Near Loki's Castle	Off vent	73.5587	7.8305	2560	ST
BIODEEP08-LC-ROV10	2008	ROV	NA		73.566	8.1593	2320	ST
BIODEEP08-LC-ROV11	2008	ROV	NA		73.5662	8.1585	2300	ST
BIODEEP08-LC-ROV12	2008	ROV	NA		73.5662	8.1583	2330	ST
H2DEEP09-ROV07	2009	ROV	Barite Field		73.5661	8.1585	2357	ST
H2DEEP09-ROV08	2009	ROV	Barite Field		73.5661	8.1585	2357	ST
H2DEEP09-RP1	2009	RP-sled	Near Loki's Castle	Off vent	73.589	7.7565	2452	ST
GS10-ROV04	2010	ROV	Barite Field		73.5665	8.1618	2385	ST
GS10-ROV05	2010	ROV	Barite Field		73.5672	8.1603	2385	ST
GS10-ROV06-b	2010	ROV	NA		73.5662	8.1610	2335	ST
GS10-ROV07	2010	ROV	NA		73.5673	8.1573	2314	ST
GS10-ROV09	2010	ROV	Eastern mound, Joao		73.5658	8.1610	2392	ST
GS10-ROV10	2010	ROV	NA		73.5668	8.1605	2373	ST
GS14-ROV20	2014	ROV	NA		73.5670	8.1627	2364	ST
GS15-AGR09-container1	2015	ROV, suction sampler	Barite Field		73.5663	8.1610	2350	ST
GS15-AGR09-shovel	2015	ROV, shovel	Barite Field	Worm forest	73.5663	8.1610	2350	ST
GS15-AGR09-container2	2015	ROV, suction sampler	Eastern mound, Joao	Base of chimney	73.5663	8.1610	2350	ST
GS15-AGR09-container3	2015	ROV, suction sampler	Eastern mound, Joao	Base of chimney	73.5663	8.1610	2350	ST
GS15-AGR09-container5	2015	ROV, suction sampler	Eastern mound, Joao		73.5663	8.1610	2350	ST
GS17-ROV18-SS1	2017	ROV, suction sampler	Barite Field		73.5666	8.1619	2349	ST
GS17-ROV18-SS2	2017	ROV, suction sampler	Barite Field		73.5666	8.1619	2349	SA
GS17-ROV18-SS3	2017	ROV, suction sampler	Barite Field		73.5666	8.1621	2349	SA
GS17-ROV18-SS4	2017	ROV, suction sampler	Barite Field		73.5664	8.1618	2342	SA
GS17-ROV18-SS5	2017	ROV, suction sampler	Eastern mound	Base of chimney	73.5664	8.1600	2313	SA
GS17-ROV18-R0	2017	ROV			73.5670	8.1583	2336	SA
GS17-ROV20-SS1	2017	ROV, suction sampler	Eastern mound	Base of chimney	73.5662	8.1617	2337	SA
GS17-ROV20-SS2	2017	ROV, suction sampler	Eastern mound	Base of chimney	73.5664	8.1616	2329	SA
GS17-ROV20-SS3	2017	ROV, suction sampler	Eastern mound	Base of chimney	73.5664	8.1616	2329	SA
GS17-ROV20-SS4	2017	ROV, suction sampler	Eastern mound	Base of chimney	73.5664	8.1605	2321	SA
GS17-ROV20-SS5	2017	ROV, suction sampler	Eastern mound	Base of chimney	73.5666	8.1609	2320	SA
GS17-ROV20-R2	2017	ROV, rock		On piece of chimney	73.5667	8.1570	2314	SA
GS17-ROV20-R4	2017	ROV, rock		On piece of chimney	73.5668	8.1569	2313	SA
GS17-ROV21-R1	2017	ROV, rock	Barite field	Barite chimney	73.5666	8.1624	2344	SA
GS18-107-ROV22	2018	ROV	Western mound, Camel	Lower part of chimney	73.5667	8.1567	2311	SA
GS18-107-ROV23	2018	ROV			73.5660	8.1581	2161	ST
GS18-107-ROV23-R1	2018	ROV, rock	Eastern mound, Joao	Low temp chimney	73.5665	8.1629	2308	SA
GS18-107-ROV23-R2	2018	ROV, rock	Eastern mound, Joao	Low temp chimney	73.5665	8.1621	2320	SA
GS18-107-ROV25	2018	ROV	Barite Field		73.5664	8.1622	2344	ST
GS18-107-ROV26-BC1	2018	ROV, bladecore	Barite Field	Diffuse venting spot on sediment close to Barite field	73.5668	8.1625	2353	SA
GS18-107-ROV26-BC2	2018	ROV, bladecore	Barite Field	Worm forest	73.5663	8.1623	2343	SA
GS18-107-ROV26-BC2	2018	ROV, bladecore	Barite Field	Worm forest	73.5663	8.1623	2343	SA
GS18-107-ROV26-SH1	2018	ROV, scoop	Barite Field	Worm forest	73.5663	8.1624	2342	SA
GS18-107-ROV26-SH2	2018	ROV, scoop	Barite Field	Worm forest	73.5663	8.1624	2342	SA
GS18-107-ROV28-BC2	2018	ROV, bladecore	Barite Field	Worm forest	73.5662	8.1621	2341	SA
GS19-108-ROV19-SC1	2019	ROV, scoop	Barite Field	Worm forest	73.5665	8.1623	2342	SA
GS19-108-ROV19-SS3	2019	ROV, suction sampler	Barite Field		73.5666	8.1563	2321	SA
GS19-108-ROV19-SS4	2019	ROV, suction sampler	Barite Field		73.5662	8.1622	2341	SA
GS19-108-ROV21-SS5	2019	ROV, suction sampler	Eastern mound, Joao	On black smoker chimney	73.5664	8.1606	2313	SA
GS19-108-ROV22-BC3	2019	ROV, bladecore	Barite Field	Worm forest	73.5664	8.1623	2345	SA
GS19-108-ROV22-BC4	2019	ROV, bladecore	Barite Field	Worm forest	73.5662	8.1623	2346	SA
GS19-108-ROV22-RO3	2019	ROV, rock	Eastern mound, Joao	Low temp chimney	73.5662	8.1607	2330	SA
GS19-108-ROV22-SS1	2019	ROV, suction sampler	Barite Field		73.5664	8.1623	2346	SA
GS19-108-ROV25-BC3	2019	ROV, bladecore	Oasis	Worm forest	73.567	8.1622	2356	SA
GS19-108-ROV25-BC4	2019	ROV, bladecore	Oasis	Worm forest	73.5671	8.1617	2356	SA
GS19-108-ROV25-SC1	2019	ROV, scoop	Oasis	Worm forest	73.567	8.1622	2356	SA
GS19-108-ROV25-SS1	2019	ROV, suction sampler	Oasis		73.567	8.1621	2353	SA
GS19-108-ROV25-SS2	2019	ROV, suction sampler	Oasis		73.567	8.1622	2354	SA
GS19-108-ROV25-SS3	2019	ROV, suction sampler	Oasis		73.567	8.162	2355	SA
GS19-108-ROV25-SS4	2019	ROV, suction sampler	Oasis		73.567	8.1621	2358	SA
GS19-108-ROV25-SS5	2019	ROV, suction sampler	Oasis		73.5671	8.1617	2356	SA
GS22-ROV575-SC	2022	ROV, scoop	Oasis	Worm forest	73.567	8.1617	2356	SA
GS22-108-ROV575-R1	2022	ROV, rock	Oasis	Oasis, on pillow lava with venting and bacterial mats	73.5671	8.1616	2356	SA

## Sheet: Table S5
Marker	Taxa	Primer name	Sequence (5’-3’)	Direction	Reference primer	Protocol
COI	Gastropoda	jgLCO1490	TITCIACIAAYCAYAARGAYATTGG	F	Geller et al. (2013)	95°C 5min, 40*(95°C 30 sec, 46°C 30 sec, 72°C 45 sec), 72°C 5 min
		jgHCO2198	TAIACYTCIGGRTGICCRAARAAYCA	R	Geller et al. (2013)	95°C 5min, 40*(95°C 30 sec, 46°C 30 sec, 72°C 45 sec), 72°C 5 min
	Annelida and Amphipoda	LCO1490	GGTCAACAAATCATAAAGATATTGG	F	Folmer et al. (1994)	94°C 5min, 5*(94°C 30 sec, 45°C 30 sec, 72°C 60 sec), 30*(94°C 30 sec, 50°C 30 sec, 72°C 60 sec),72°C 10 min
		HCO2198	TAAACTTCAGGGTGACCAAAAATCA	R	Folmer et al. (1994)	94°C 5min, 5*(94°C 30 sec, 45°C 30 sec, 72°C 60 sec), 30*(94°C 30 sec, 50°C 30 sec, 72°C 60 sec),72°C 10 min
16S	Hydrozoa	SHA	TCGACTGTTTACCAAAAACATAGC	F	Cunningham & Buss (1993)	Miglietta et al. (2018)
		SHB	ACGGAATGAACTCAAATCATGTAAG	R	Cunningham & Buss (1993)	Miglietta et al. (2018)
	Actiniaria	D16SAR	CGCCTGTTTAHYAAAAACAT	F	Geller et al. (1997)	Geller & Walton (2001)
		D16SBR	CCGGTCTGAACTCAGMTCAYGT	R	Geller et al. (1997)	Geller & Walton (2001)
		ANEM16SA	CACTGACCGTGATAATGTAGCGT	F	Geller & Walton (2001)	Geller & Walton (2001)
		ANEM16SB	CCCCATGGTAGCTTTTATTCG	R	Geller & Walton (2001)	Geller & Walton (2001)
Cunningham, C. W., and Buss, L. W. (1993). Molecular evidence for multiple episodes of paedomorphosis in the family Hydractiniidae. Biochemical Systematics and Ecology 21, 57–69. doi: 10.1016/0305-1978(93)90009-G.
Folmer, O., Black, M., Hoeh, W., Lutz, R., and Vrijenhoek, R. C. (1994). DNA primers for amplification of mitochondrial Cytochrome C Oxidase subunit I from diverse metazoan invertebrates. Mol Mar Biol Biotechnol. Molecular Marine Biology and Biotechnology 3, 294–299.
Geller, J. B., and Walton, E. D. (2001). BREAKING UP AND GETTING TOGETHER: EVOLUTION OF SYMBIOSIS AND CLONING BY FISSION IN SEA ANEMONES (GENUS ANTHOPLEURA). Evolution 55, 1781–1794. doi: 10.1111/j.0014-3820.2001.tb00827.x.
Geller, J. B., Walton, E. D., Grosholz, E. D., and Ruiz, G. M. (1997). Cryptic invasions of the crab Carcinus detected by molecular phylogeography. Molecular Ecology 6, 901–906. doi: 10.1046/j.1365-294X.1997.00256.x.
Geller, J., Meyer, C., Parker, M., and Hawk, H. (2013). Redesign of PCR primers for mitochondrial Cytochrome C Oxidase subunit I for marine invertebrates and application in all-taxa biotic surveys. Molecular Ecology Resources 13, 851–861. doi: www.doi.org/10.1111/1755-0998.12138.
Kongsrud, J. A., Eilertsen, M. H., Alvestad, T., Kongshavn, K., and Rapp, H. T. (2017). New species of Ampharetidae (Annelida: Polychaeta) from the Arctic Loki Castle vent field. Deep Sea Research Part II: Topical Studies in Oceanography 137, 232–245. doi: 10.1016/j.dsr2.2016.08.015.
Miglietta, M. P., Piraino, S., Pruski, S., Alpizar Gonzalez, M., Castellanos-Iglesias, S., Jerónimo-Aguilar, S., et al. (2018). An integrative identification guide to the Hydrozoa (Cnidaria) of Bocas del Toro, Panama. Neotropical Biodiversity 4, 103–113. doi: 10.1080/23766808.2018.1488656.
